# Supplementary material for: Mice with Heterozygous Deletion of Exon 3 in the Gh Gene Demonstrate Growth Retardation Caused by Reduced Ghrhr mRNA
Source: Int J Mol Sci. 2025 Jan 26;26(3):1061. doi: 10.3390/ijms26031061 (PMC11817076; doi:10.3390/ijms26031061)
Supplement: Supplementary file 1 [file ijms-26-01061-s001.zip]

Archive with 1 entries (1 files):
- ijms-3367545-supplementary.pdf
